# Supplementary material for: The role of MHC supertypes in promoting trans-species polymorphism remains an open question
Source: Nat Commun. 2018 Oct 19;9:4362. doi: 10.1038/s41467-018-06821-x (PMC6195607; doi:10.1038/s41467-018-06821-x)
Supplement: Supplementary file 4 — Supplementary Data 1 [file 41467_2018_6821_MOESM4_ESM.txt]

clear; clc; close all;

rand_state=sum(clock*100);
RandStream.setGlobalStream(RandStream('mt19937ar','seed',rand_state));

N=1000; %population size
n_gen=10600; %generation number
st_save=2000; %start of saving data on host and patogens
g4sav1=[st_save:10:n_gen]; %plotting of ST and haplotypes in space
% # # # # # # Mutations
mu=0.1; %Host mutation rate
h_mu_stp=[-1 -1 -1  0 0 0  1 1 1;-1  0  1 -1 0 1 -1 0 1]; %mutation step for hosts
mu_patt=1; %Parasite mutation rate
pt_mu_st=[-1 0 1]; %mutation step parasites
% # # # # # #
add_pat=0.01;   %set fraction of pathogens from initial population that is added every generation to the pool from which recruits are drawn - the key element of the model by Ligthen et al. 2017
epit_sp_siz=1000; %Epitope space 1000x1000
ft_repro=1.25; %fitness of reproducting hosts (at least 4 generations from birth to reproduction consistent with Lighten et al.)
ft_birth=0.25; %fitness at birth (sam amound is taken if host is infected)
nr_pt=10; %number of patogen species, hosts interact with many patogen species - one pathogen per individual
RED_QUEEN=1; %if 0 then RedQueen in pathogens turned off (pathogen that infect hosts - 50% is chosed randomly)
%Random hosts at start
h1XY_start=randi([1,epit_sp_siz],2,N); %host1 X,Y coordinate
h2XY_start=randi([1,epit_sp_siz],2,N); %host2 X,Y coordinate
STs_1_2_start=[1:N;(N+1):2*N]; %Supertype labels at start;
h1XY=h1XY_start; %host1 X,Y coordinate
h2XY=h2XY_start; %host2 X,Y coordinate
STs_1_2=STs_1_2_start;

ptXY_start=zeros(2,N,nr_pt); %matrix of pathogens
for ptj=1:nr_pt %declaration of many patogens
    ptXY_start(:,:,ptj)=[randi([1,epit_sp_siz],1,N);randi([1,epit_sp_siz],1,N)]; %patogen X,Y coordinate
end
ptXY=ptXY_start;
h_n_all_ef_100=zeros(1,length(g4sav1)); % effective number of alleles - subsample of 100 (consistent with Ligthen et al work)
host_dying_hist=zeros(1,n_gen);
host_not_repro=zeros(1,n_gen);

%declaration: fitness, brood_no, age
h_fit=zeros(1,N)+ft_birth; %host fitness prelocation
brood_no=zeros(1,N); %number of broods produced by hosts
age=zeros(1,N); %age of hosts
dcl_ST=1; %flag for ST analysis - only ploting
isv2=0; %indices for saving data on patogens and hosts

for ptj=1:nr_pt %declaration of measures for patogens species
    eval(['hapl_no',num2str(ptj),'=zeros(1,length(g4sav1));']); %haplotype number
    eval(['coor_pt_hapl',num2str(ptj),'=zeros(N,length(g4sav1),2);']);
end

for g=1:n_gen %generations
    if any(g==0:n_gen/50:n_gen) %number of generation display
        disp(g)
    end
    
    %###################### DATA FOR PLOTTING ###########################
    if any(g==g4sav1)
        isv2=isv2+1;
        inds100=randi([1,N],1,100); %sampling 100 indviduals
        hal_1coor__ik=[h1XY(:,inds100),h2XY(:,inds100)]';
        %Effective and ordinary number of alleles - in subsample of 100 individuals - consistent with Ligthen et al. 2017
        N2_alln=unique(hal_1coor__ik,'rows');
        al_pop=size(N2_alln,1);
        fr_ds_all=[zeros(al_pop,1)];
        for z1j=1:al_pop
            fr_ds_all(z1j)=sum([hal_1coor__ik(:,1)==N2_alln(z1j,1)].*[hal_1coor__ik(:,2)==N2_alln(z1j,2)]);
        end
        fr_ds_all=fr_ds_all./200; %200 alleles
        h_n_all_ef_100(isv2)=1./sum(fr_ds_all.^2);
        
        
        for ptj=1:nr_pt %declaration of measures for patogens species
            pst=num2str(ptj); %num2str consumes time
            eval(['pt_hap',pst,'=unique(ptXY(:,:,ptj)'',''rows'');']); % pathogen haplotypes
            eval(['hapl_no',pst,'(isv2)=size(pt_hap',pst,',1);']); %number of pathogen haplotypes
            if any(g==g4sav1) %gathering data for 3D plot of position in epitope space
                eval(['coor_pt_hapl',pst,'(1:length(pt_hap',pst,'),isv2,1)=pt_hap',pst,'(:,1);']); %saving pathogen haplotypes, X coordinate
                eval(['coor_pt_hapl',pst,'(1:length(pt_hap',pst,'),isv2,2)=pt_hap',pst,'(:,2);']); %saving pathogen haplotypes, y coordinate
            end
        end
        
        if any(g==g4sav1) %gathering data for 3D plot of position in epitope space
            hal_1coor__st=[STs_1_2(1,:)',h1XY';STs_1_2(2,:)',h2XY'];
            %Supertypes analysis - for plotting
            if dcl_ST==1
                ST_start=unique(hal_1coor__st(:,1)); %supertypes in generation g
                %Alls_inST holds allele copy number history for every supertype - note that you will get enormous matrices prelocated if this analysis starts to early - large number of suprtypes early in simulations
                if length(ST_start)>300; error('large number of supertypes for analysis - will likely cause the program crash'); end
                Alls_inST=zeros(N.*0.2,2,length(g4sav1),length(ST_start)); %there could be at maximum 2*N alleles/per supertype per generation, 2 columns because: Xcoord (1col), Ycoord (2col) - I do not gather info about copies number
                ST_n_cntr=zeros(length(ST_start),length(g4sav1),2); %Matrix holding centroids for all supertypes that exists, X - 1st layer, Y - 2nd layer
                dcl_ST=0;
            end
            for f1j=1:length(ST_start)
                all_cp_prST=hal_1coor__st(hal_1coor__st(:,1)==ST_start(f1j),2:3);
                if ~isempty(all_cp_prST) %there is at least one allele per supertype
                    all_prST=unique(all_cp_prST,'rows');
                    aln_ST=size(all_prST,1);
                    Alls_inST(1:aln_ST,:,isv2,f1j)=all_prST; %note that a certain allele type may belong to different supertypes (frequencies in different layers)
                    ST_n_cntr(f1j,isv2,1)=mean(all_cp_prST(:,1)); %average X coordinate of ST j in chr1 and chr2
                    ST_n_cntr(f1j,isv2,2)=mean(all_cp_prST(:,2)); %average Y coordinate of ST j in chr1 and chr2
                end
            end
        end
    end
    %#################################################################
    
    pt_win_mtr=zeros(nr_pt,N);
    g_rr=rand(nr_pt,N);
    who_inf=(g_rr==repmat(max(g_rr,[],1),nr_pt,1)); %only one patogen species infects individual host
    for ptj=1:nr_pt %calculating distance
        EuD1=sqrt((ptXY(1,:,ptj)-h1XY(1,:)).^2 + (ptXY(2,:,ptj)-h1XY(2,:)).^2);
        EuD2=sqrt((ptXY(1,:,ptj)-h2XY(1,:)).^2 + (ptXY(2,:,ptj)-h2XY(2,:)).^2);
        EuD=min(EuD1,EuD2); %minimal distance taken as a fitness proxy
        pt_win_mtr(ptj,:)=(EuD>=median(EuD(who_inf(ptj,:)))).*who_inf(ptj,:);
    end
    
    fwhw=sum(pt_win_mtr,1)==1; %host who wins
    h_fit(fwhw)=h_fit(fwhw)-ft_birth; %infected hosts get -1*basic fitness unit
    h_fit(~fwhw)=h_fit(~fwhw)+ft_birth; %resistant hosts get +1*basic fitness unit
    
    if RED_QUEEN==0 %Red Queen in patogens is turned off (random half of population dies)
        if nr_pt==1
            id_ww=randperm(N,N/2);
            pt_win_mtr=pt_win_mtr.*0;
            pt_win_mtr(id_ww)=1; %random half of pathogens survive and reproduce
        else
            error('RED_QUEEN==1 set only for nr_pt==1')
        end
    end
    hs_dying=h_fit==0; %Dying hosts; replaced by recruits or if nowbody reporduces removed from the population
    nr_need=sum(hs_dying); %numbers of dying = number of recruits needed
    hs_repro=h_fit>=ft_repro; %hosts reproducing
    if sum(hs_dying)==N %all hosts are dying
        host_dying_hist(g)=1;
    else
        if ~any(hs_repro) %some survived but nowbody qualified to reproduce - dying ones are replaced with survivors (constant population size consistent with Lighten et al. 2017)
            host_not_repro(g)=1;
            recr_pool=[h1XY(:,~hs_dying),h2XY(:,~hs_dying)];
            STs_1_2_rec_pool=[STs_1_2(1,~hs_dying),STs_1_2(2,~hs_dying)];
            re_p=size(recr_pool,2); %number of individual in the pool
            sg_chr=randi(re_p,1,nr_need); %
            recr_1XY=recr_pool(:,sg_chr); %filling up to carying capacity
            recr_2XY=recr_pool(:,sg_chr); %filling up to carying capacity
            STs_1_recr=STs_1_2_rec_pool(:,sg_chr);
            STs_2_recr=STs_1_2_rec_pool(:,sg_chr);
            h1XY(:,hs_dying)=recr_1XY; %chromosome 1, filling up with survivors
            h2XY(:,hs_dying)=recr_2XY; %chromosome 2, filling up with survivors
            STs_1_2(1,hs_dying)=STs_1_recr;
            STs_1_2(2,hs_dying)=STs_2_recr;
        else %some hosts are qualified to reproduce
            recr_pool=[h1XY(:,hs_repro),h2XY(:,hs_repro)]; %gametes/recruits pool
            STs_1_2_rec_pool=[STs_1_2(1,hs_repro),STs_1_2(2,hs_repro)]; %ST labels gametes/recruits pool
            re_p=size(recr_pool,2); %number of gamets in the pool
            ity=randperm(re_p); %randomization of gamets position
            recr_pool=recr_pool(:,ity); %pool of recruits is randomized (random gamet segregation)
            STs_1_2_rec_pool=STs_1_2_rec_pool(:,ity);
            sg_chr1=randi(re_p,1,nr_need); %segregation chomosome 1
            sg_chr2=randi(re_p,1,nr_need); %segregation chomosome 2
            recr_1XY=recr_pool(:,sg_chr1); %gamets that segregate to chromosome 1
            recr_2XY=recr_pool(:,sg_chr2); %recruits indices, random segregation o gametes
            STs_1_recr=STs_1_2_rec_pool(:,sg_chr1);
            STs_2_recr=STs_1_2_rec_pool(:,sg_chr2);
            
            %mutation of Chromosome1 and 2 for those who recruit into population; a chance for a move in space is = mu
            i_wh_mut_recr1=rand(1,nr_need)<=mu; %mutation chromosome 1
            i_wh_mut_recr2=rand(1,nr_need)<=mu; %mutation  chromosome 2
            krok_recr1=h_mu_stp(:,randi(size(h_mu_stp,2),1,nr_need)).*[i_wh_mut_recr1;i_wh_mut_recr1]; %drawing mutation step
            krok_recr2=h_mu_stp(:,randi(size(h_mu_stp,2),1,nr_need)).*[i_wh_mut_recr2;i_wh_mut_recr2]; %drawing mutation step
            recr_1XY=recr_1XY+krok_recr1;
            recr_2XY=recr_2XY+krok_recr2;
            h1XY(:,hs_dying)=recr_1XY; %chromosome 1, recruitment
            h2XY(:,hs_dying)=recr_2XY; %chromosome 2, recruitment
            STs_1_2(1,hs_dying)=STs_1_recr;
            STs_1_2(2,hs_dying)=STs_2_recr;
            
            %We keep hosts within epitope space (cf. algorithm by Ligthen et al. 2017)
            h1XY(h1XY>epit_sp_siz)=epit_sp_siz;
            h1XY(h1XY<1)=1;
            h2XY(h2XY>epit_sp_siz)=epit_sp_siz;
            h2XY(h2XY<1)=1;
        end
    end
    
    %Survivors get older:
    age(~hs_dying)=age(~hs_dying)+1; %survivors, also breeders get age=age+1
    age(hs_dying)=0; %recruits get age=age+1
    h_fit(hs_dying)=ft_birth; %recruits get fitness==ft_birth and no_broods=0
    brood_no(hs_dying)=0;
    h_fit(hs_repro)=ft_birth; %breeders get fitness==ft_birth and brood_no+1
    brood_no(hs_repro)=brood_no(hs_repro)+1;
    
    for ptj=1:nr_pt %recruitment of all pathogen species
        %input for patogens:
        ptXY_spec=ptXY(:,:,ptj);
        pat_wins_tt=pt_win_mtr(ptj,:)==1;
        %Pathogen haplotype for recruitment - building the pool
        l_ptwin=sum(pat_wins_tt);
        if l_ptwin==0
            pat_wins_tt=pat_wins_tt+1;
            l_ptwin=sum(pat_wins_tt);
        end
        n_r_p=l_ptwin+round(add_pat*N);
        Off_ptpool=zeros(2,n_r_p);
        Off_ptpool(:,1:l_ptwin)=ptXY_spec(:,pat_wins_tt); %pathogens who wins create pool of recruits
        %Lighten et al. 2017 added to the recruitment pool 1%N of randomly generated parasites
        Off_ptpool(:,l_ptwin+1:end)=randi(epit_sp_siz,2,round(add_pat*N)); %randomly generated patogens
        
        recr_patXY=Off_ptpool(:,randi(n_r_p,1,N-l_ptwin)); %Pathogen recruits are drawn at random from Off_ptpool (pool of offspring)
        %recruitment and mixing parasites
        ptXY_spec(:,~pat_wins_tt)=recr_patXY;
        ptXY_spec=ptXY_spec(:,randperm(N));
        
        i_wpt_mut1=rand(1,N)<=mu_patt; %mutation patogens
        i_wpt_mut2=rand(1,N)<=mu_patt; %mutation patogens
        mu_patX=pt_mu_st(:,randi(size(pt_mu_st,2),1,N)).*i_wpt_mut1;
        mu_patY=pt_mu_st(:,randi(size(pt_mu_st,2),1,N)).*i_wpt_mut2;
        ptXY_spec=ptXY_spec+[mu_patX;mu_patY]; %mutations in pathogens
        ptXY_spec(ptXY_spec>epit_sp_siz)=epit_sp_siz;
        ptXY_spec(ptXY_spec<1)=1;
        ptXY(:,:,ptj)=ptXY_spec;
    end
    
end
% END OF SIMULATION
%&&&&&&&&&&&&&&&&&&&&&&&&&&&&&&&&&&&&&&&&&&&&&&&&&&&&&&&&&&&&&&&&&&&&

%Removing rows in allele ST and coor_pt_hapl.. history with no information
rowtodel=sum(sum(sum(Alls_inST,4),3),2)==0;
Alls_inST(rowtodel,:,:,:)=[];
for ho=1:nr_pt
    pst=num2str(ho);
    eval(['itodel=~sum(sum(coor_pt_hapl',pst,',2),3);']);
    eval(['coor_pt_hapl',pst,'(itodel,:,:)=[];'])
end

hzd1=figure;
iz_pt=50;
subplot(4,1,1:3)
%plotting pathogens - one color used for all species
for ptj=1:nr_pt
    eval(['pat_4plot=coor_pt_hapl',num2str(ptj),';']);
    pat_4plot=pat_4plot(1:end,:,:);
    for s=1:iz_pt:length(g4sav1)
        plot3(ones(size(pat_4plot,1),1).*g4sav1(s),pat_4plot(:,s,1),pat_4plot(:,s,2),'.','Color',[1 1 0])
        hold on
    end
end

cols={'g';'b';'k';'m';'r';'c';'g';'b';'k';'m';'g';'b';'k';'m';'r';'c';'g';'b';'k';'m';'g';'b';'k';'m';'r';'c';'g';'b';'k';'m';'g';'b';'k';'m';'r';'c';'g';'b';'k';'m';'g';'b';'k';'m';'r';'c';'g';'b';'k';'m';'g';'b';'k';'m';'r';'c';'g';'b';'k';'m';'g';'b';'k';'m';'r';'c';'g';'b';'k';'m';'g';'b';'k';'m';'r';'c';'g';'b';'k';'m';'g';'b';'k';'m';'r';'c';'g';'b';'k';'m';'g';'b';'k';'m';'r';'c';'g';'b';'k';'m';...
    'g';'b';'k';'m';'r';'c';'g';'b';'k';'m';'g';'b';'k';'m';'r';'c';'g';'b';'k';'m';'g';'b';'k';'m';'r';'c';'g';'b';'k';'m';'g';'b';'k';'m';'r';'c';'g';'b';'k';'m';'g';'b';'k';'m';'r';'c';'g';'b';'k';'m';'g';'b';'k';'m';'r';'c';'g';'b';'k';'m';'g';'b';'k';'m';'r';'c';'g';'b';'k';'m';'g';'b';'k';'m';'r';'c';'g';'b';'k';'m';'g';'b';'k';'m';'r';'c';'g';'b';'k';'m';'g';'b';'k';'m';'r';'c';'g';'b';'k';'m';...
    'g';'b';'k';'m';'r';'c';'g';'b';'k';'m';'g';'b';'k';'m';'r';'c';'g';'b';'k';'m';'g';'b';'k';'m';'r';'c';'g';'b';'k';'m';'g';'b';'k';'m';'r';'c';'g';'b';'k';'m';'g';'b';'k';'m';'r';'c';'g';'b';'k';'m';'g';'b';'k';'m';'r';'c';'g';'b';'k';'m';'g';'b';'k';'m';'r';'c';'g';'b';'k';'m';'g';'b';'k';'m';'r';'c';'g';'b';'k';'m';'g';'b';'k';'m';'r';'c';'g';'b';'k';'m';'g';'b';'k';'m';'r';'c';'g';'b';'k';'m';'y'};
if length(ST_start)>length(cols)
    error('This program draws up to 300 Supertypes')
end
for f1=1:size(ST_start,1)
    for f2=1:length(g4sav1)
        AlinST_X=Alls_inST(:,1,f2,f1);
        AlinST_Y=Alls_inST(:,2,f2,f1);
        AlinST_X(AlinST_X==0)=[];
        AlinST_Y(AlinST_Y==0)=[];
        plot3(ones(1,length(AlinST_X)).*g4sav1(f2),AlinST_X,AlinST_Y,'.','Color',char(cols(f1)))
        hold on
    end
end
axis([st_save n_gen 1 epit_sp_siz 1 epit_sp_siz ])
zlabel('X coordinate')
ylabel('Y coordinate')
set(gca,'xdir','reverse')
grid on
xlabel('Time')
pbaspect([2,1,1])
view(115,16)
subplot(4,1,4)
plot(g4sav1,h_n_all_ef_100,'k','linewidth',1)
ylabel('# alleles')
xlabel('Time')

%     %saving workspaces
%     clear hal_1coor__st Off_ptpool h1XY h1XY_start h2XY h2XY_start ptXY ptXY_spec ptXY_start
%     str_info=['N=',num2str(N),';  dorzuc_pat=',num2str(add_pat),';  mu=',num2str(mu),...
%         ';  mu_patt=',num2str(mu_patt),';  nr_pt=',num2str(nr_pt),';  st_save=',num2str(st_save),...
%         ';  n_gen=',num2str(n_gen),';  RED_QUEEN=',num2str(RED_QUEEN)];
%
%     folder_inf=['N',num2str(N),'_drp',num2str(add_pat),'_m',num2str(mu),...
%         '_mpt',num2str(mu_patt),'_nrp',num2str(nr_pt),'_RQ',num2str(RED_QUEEN)];
%     folder_inf=['RPL',num2str(rpl_s),'_',strrep(folder_inf,'.','p')];
%     mkdir(folder_inf)
%     cd(folder_inf)
%     save('folder_inf','str_info','rand_state')
%     saveas(hzd1,'figure1','png')
%
%     close all
%     save workspace
%
%     cd ..
